# Supplementary material for: Renal neuroendocrine tumors: clinical and molecular pathology with an emphasis on frequent association with ectopic Cushing syndrome
Source: Virchows Arch. 2023 Jul 5;483(4):465–76. doi: 10.1007/s00428-023-03596-5 (PMC10611615; doi:10.1007/s00428-023-03596-5)
Supplement: Supplementary file 1 — Supplementary file1 (XLSX 18 KB) [file 428_2023_3596_MOESM1_ESM.xlsx]

## Sheet: Supp 1 (IHC)
	Supplementary Table 1. Detailed information of immunohistochemical stainings
	Primary antibody	Source	Clone	Host	Dilution
	Synaptophysin	Ventana/Roche, Arizona, USA	MQR40	Rabbit, monoclonal	1:1
	Chromogranin A	ThemoFisher, Waltham,USA	LK2H10	Mouse, monoclonal	1:500
	INSM1	Bio SB, Santa Barbara, USA	BSB-123	Mouse, monoclonal	RTU
	Ki67	Dako, Glostrup, Denmark	MIB1	Mouse, monoclonal	1:50
	SST2A	Zytomed Systems, Berlin, Germany	RBK 046-05	Rabbit, polyclonal	1:100
	CDX2	DCS, Hamburg, Germany	CDX2-88	Mouse, monoclonal	1:50
	Islet 1	Abcam, Cambridge, UK	1H9	Mouse, monoclonal	1:500
	SATB2	Cell Marque, California, USA	EP281	Rabbit, monoclonal	1:1
	TTF-1	Zytomed Systems, Berlin, Germany	8G7G3/1	Mouse, monoclonal	1:400
	PAX8	Cell Marque, California, USA	MRQ-50	Mouse, monoclonal	1:100
	MLH1	Ventana/Roche, Arizona, USA	M1	Mouse, monoclonal	RTU
	MSH2	Cell Marque, California, USA	G219-1129	Mouse, monoclonal	1:200
	MSH6	BD Biosciences, Michigan, USA	44/MSH6	Mouse, monoclonal	1:400
	PMS2	Cell Marque, California, USA	ERP3947	Mouse, monoclonal	RTU
	CK18	Sigma-Aldrich, St. Louis, USA	Cy-90	Mouse, monoclonal	1:2000
	Serotonin	Dako, Glostrup, Denmark	5HT-H209	Mouse, monoclonal	1:50
	Glucagon	Cell Marque, California, USA		Rabbit, polyclonal	1:100
	Somatostatin	Dako, Glostrup, Denmark		Rabbit, polyclonal	1:1000
	Gastrin	Dako, Glostrup, Denmark		Rabbit, polyclonal	1:200
	Insulin	BioGenex, California, USA	HB125	Mouse, monoclonal	1:1500
	PP	Sigma-Aldrich, St. Louis, USA		Rabbit, polyclonal	1: 20000
	ACTH	Dako, Glostrup, Denmark	02A3	Mouse, monoclonal	1:2000
	Footnote: Abbreviations: INSM1 insulinoma associated 1, CK cytokeratin, SST2A somatostatin receptor type 2A, PP pancreatic polypeptide, ACTH adrenocorticotropin, RTU ready to use

## Sheet: Supp 2 (NGS)
	Supplementary Table 2: Genetic alterations detected by next-generation sequencing
	ID	Diagnosis	Functionality	Gene	Chromosom	Class**	Nucleotide change	Type of mutation	Amino acid change	TMB (Mut/Mb)	MSI quantitative Score
	1	NET G1	NF	RICTOR	Chr5	Cl.3	c.1172_1174del	Inframe deletion	p.Y391del	1.6	1.03
	2	NET G1	NF	SDHA	Chr5	Cl.4 subclonal	c.1944_1945del	Frameshift	p.L649Efs*4	2.4	0.96
				TOP2A	Chr17	Cl.4	c.268+1G>A	Splice	r.spl?
				HGF	Chr7	Cl.3	c.1820C>T	Missense	p.P607L
				AKT2	Chr19	Cl.3	c.212A>G	Missense	p.N71S
	3	NET G2	NF	SNCAIP	Chr5	Cl.3-T4	c.883G>T	Nonsense	p.E295*	1.6	0
				TOP2A	Chr17	Cl.3-T4	c.2262G>A	Missense	p.M754I
	4	NET G2	NF	NUP93	Chr16	Cl.3-T4	c.1162C>T	Missense	p.R388W	0	1.72
	5	NET G2	NF	MTOR	Chr1	Cl.3	c.4960C>G	Missense	p.L1654V	2.4	2.59
				AXL	Chr19	Cl.3	c.1134+1G>A	splice	r.spl?
	6	NET G2	NF	ARID1B	Chr6	Cl.4 subclonal	c.2131_2149del	Frameshift	p.P713Rfs*13	0.8	2.63
				ANKRD26	Chr10	Cl.3	c.153C>G,	Missense	p.H51Q
				CHD2	Chr15	Cl.3	c.3469G>A, p.A1157T, c.3505G>A	Missense	p.D1169N
	7	NET G2	NF	XRCC2	Chr7	Cl.3	c.242T>C	Missense	p.I81T	0.8	4.31
	8	NET G2	NF	ASXL1	Chr20	Cl.4	c.2464dupA	Frameshift	p.T822Nfs	2.4	1.37
				PTPN11	Ch12	Cl.3	c.661A>G	Missense	p.l1221V
				BRIP1	Che17	Cl.3	c.1255C>T	Missense	p.R419W
	9	NET G2	NF	LR1B	Chr2	Cl.3	c.7352T>C	Missense	p.M2451T	0.8	4.31
				KIT	Chr4	Cl.3	c.2411G>A	Missense	p.R804Q
				FAT1	Chr4	Cl.3	c.1940C>T	Missense	p.A647V
				SDHDa	Chr11	Cl.2	c.34G>A	Missense	p.G12S
	10	NET G3	NF	PMS2	Chr7	Cl.3-T4	c.2186_2187del	Frameshift	p.L729Qfs*6	5.5	5.88
				RANBP2	Chr2	Cl.3	c.2416G>A	Missense	D806N
				MSH3	Chr5	Cl.3	c.817T>C	Missense	p.Y273H
				NOTCH4	Chr6	Cl.3	c.739G>C	Missense	p.G247R
	11	NET G3	NF	PIK3R3	Chr1	Cl.3	c1430A>C	Missense	p.H477R	0.8	2.52
	12	NET G1	CS	NOTCH4	Chr6	Cl.3	c.1045G>A	Missense	p.G349S	0.8	0
				ERBB3	Chr12	Cl.3	c.1109G>A	Missense	p.G370E
	13	NET G3	CS	ATN	Chr11	Cl.3	c.8762C>T	Missense	p.T2921M	0.8	0.85
				SDHDa	Chr11	Cl.2	c.34G>A	Missense	p.G12S
	Footnote: abbreviations: NF non-functioning, CS Cushing syndrome, Cl. Class, TMB tumor mutational burden, MSI microsatellite instabilityAbbreviation: . Footnote: a Germline polymorphism possibly associated with MEN2 Class 2: probably benign, Class 3: Variant of unclear significance, Class 3-T4: variant of unclear significance tendency probably pathogenic, Class 4: Probably pathogenic.
